# Supplementary material for: Nicotine rebalances NAD+ homeostasis and improves aging-related symptoms in male mice by enhancing NAMPT activity
Source: Nat Commun. 2023 Feb 17;14:900. doi: 10.1038/s41467-023-36543-8 (PMC9935903; doi:10.1038/s41467-023-36543-8)
Supplement: Supplementary file 4 — Source Data [file 41467_2023_36543_MOESM4_ESM.xlsx]

## Sheet: Fig.1
Figure 1.			NAMPT activity
		Cortex						Hippocampus
	2m	6m	12m	nic			2m	6m	12m	nic
rep1	0.001895	0.00167	0.0015	0.002285		rep1	0.001895	0.00167	0.0015	0.002285
rep2	0.00137	0.00108	0.00098	0.001555		rep2	0.00137	0.00108	0.00098	0.001555
rep3	0.00158	0.000765	0.000555	0.000705		rep3	0.00158	0.000765	0.000555	0.000705
Mean	0.001615	0.001172	0.001012	0.001515		Mean	0.001192	0.001297	0.001073	0.002257
Std. Deviation	0.0002642	0.0004594	0.0004733	0.0007908		Std. Deviation	0.0003338	0.0003127	0.0005822	0.001125
Std. Error of Mean	0.0001526	0.0002652	0.0002733	0.0004565		Std. Error of Mean	0.0001927	0.0001805	0.0003361	0.0006492
		Liver						Heart
	2m	6m	12m	nic			2m	6m	12m	nic
rep1	0.001405	0.00163	0.000935	0.00147		rep1	0.003172	0.001755	0.001665	0.003635
rep2	0.000655	0.001455	0.000765	0.00195		rep2	0.00262	0.002005	0.001365	0.003475
rep3	0.00102	0.00089	0.00123	0.0017		rep3	0.00211	0.002055	0.0019	0.00427
Mean	0.001027	0.001325	0.0009767	0.001707		Mean	0.001027	0.001325	0.0009767	0.001707
Std. Deviation	0.000375	0.0003867	0.0002353	0.0002401		Std. Deviation	0.000375	0.0003867	0.0002353	0.0002401
Std. Error of Mean	0.0002165	0.0002233	0.0001358	0.0001386		Std. Error of Mean	0.0002165	0.0002233	0.0001358	0.0001386
		Muscle						kidney
	2m	6m	12m	nic			2m	6m	12m	nic
rep1	0.00242	0.001412	0.002112	0.003155		rep1	0.00123	0.001525	0.00108	0.002575
rep2	0.001612	0.00284	0.002668	0.00262		rep2	0.00164	0.001865	0.001395	0.001855
rep3	0.002484	0.002644	0.001956	0.002535		rep3	0.00266	0.00102	0.00132	0.002085
Mean	0.002172	0.002299	0.002245	0.00277		Mean	0.001843	0.00147	0.001265	0.002172
Std. Deviation	0.000486	0.0007741	0.0003743	0.0003361		Std. Deviation	0.0007364	0.0004252	0.0001645	0.0003677
Std. Error of Mean	0.0002806	0.0004469	0.0002161	0.0001941		Std. Error of Mean	0.0004251	0.0002455	9.5e-05	0.0002123

## Sheet: Fig.2
Figure 2.			NAMPT-AC
			Cortex						Hippocampus
	2M	6M	12M	Nic			2M	6M	12M	Nic
rep1	17.6938	55.8602	188.342	38.1281		rep1	54.1916	59.0281	308.54	144.898
rep2	56.5343	101.975	218.83	82.8843		rep2	21.8706	27.4903	180.35	108.554
rep3	37.6731	41.2794	71.3244	15.7059		rep3	11.8565	25.6692	152.473	104.458
Mean	37.3	66.37	159.5	45.57		Mean	23.37	33.78	213.8	119.3
Std. Deviation	19.42	31.68	77.87	34.2		Std. Deviation	21.62	16.94	83.23	22.26
Std. Error of Mean	11.21	18.29	44.96	19.75		Std. Error of Mean	10.81	8.468	48.05	12.85
			Heart					Liver
	2M	6M	12M	Nic			2M	6M	12M	Nic
rep1	30.5536	39.9363	277.613	16.4516		rep1	23.5503	31.9762	133.959	117.834
rep2	9.64678	24.2706	479.032	75.2897		rep2	9.0492	34.922	126.357	45.3803
rep3	6.10607	7.13435	420.793	33.2886		rep3	13.3358	38.6669	120.038	48.4305
Mean	14.64	20.67	392.5	41.68		Mean	12.15	33.59	126.8	70.55
Std. Deviation	10.91	14.77	103.7	30.3		Std. Deviation	8.78	4.21	6.97	40.98
Std. Error of Mean	5.453	7.385	59.84	17.5		Std. Error of Mean	4.39	2.105	4.024	23.66
			Kidney					Muscle
	2M	6M	12M	Nic			2M	6M	12M	Nic
rep1	129.117	528.418	458.468	393.658		rep1	323.559	332.899	411.864	374.817
rep2	52.2221	209.175	365.181	273.878		rep2	257.272	274.501	321.943	242.328
rep3	39.8796	342.443	334.454	305.687		rep3	212.311	246.414	267.543	255.066
Mean	72.88	359.3	386	324.4		Mean	248.2	300	333.8	290.7
Std. Deviation	39.52	130.9	64.58	62.05		Std. Deviation	55.99	47.41	72.89	73.09
Std. Error of Mean	19.76	65.46	37.29	35.82		Std. Error of Mean	28	23.71	42.08	42.2

## Sheet: Fig.3
Figure 3.
			Cortex						Hippocampus
	2M	6M	12M	Nic			2M	6M	12M	Nic
rep1	273.788	154.359	164.742	206.304		rep1	319.75	327.72	138.57	283.523
rep2	174.606	96.0755	69.3097	246.568		rep2	249.988	231.889	155.873	204.732
rep3	148.536	121.936	90.6679	203.69		rep3	275.689	208.969	101.43	222.8
Mean	201	118.2	108.2	218.9		Mean	277.1	245.7	132	237
Std. Deviation	54.1	26.64	50.08	24.04		Std. Deviation	30.33	55.54	27.82	41.28
Std. Error of Mean	27.05	13.32	28.92	13.88		Std. Error of Mean	15.17	27.77	16.06	23.83
			Heart					Liver
	2M	6M	12M	Nic			2M	6M	12M	Nic
rep1	198.051	377.758	40.5679	274.367		rep1	106.197	376.917	34.3562	387.492
rep2	48.4835	253.126	46.7286	346.029		rep2	126.452	218.19	28.7065	374.591
rep3	59.8293	280.811	206.407	394.786		rep3	95.0736	206.377	161.514	248.345
Mean	81.96	264.9	97.9	338.4		Mean	102.1	282.8	74.86	336.8
Std. Deviation	79.05	94.56	94.02	60.57		Std. Deviation	19.3	83.81	75.1	76.88
Std. Error of Mean	39.52	47.28	54.28	34.97		Std. Error of Mean	9.651	41.91	43.36	44.39
			Kidney					Muscle
	2M	6M	12M	Nic			2M	6M	12M	Nic
rep1	110.705	179.103	131.243	110.285		rep1	90.1284	211.408	191.048	215.98
rep2	36.4923	106.898	91.6932	140.085		rep2	55.6928	202.977	146.294	223.328
rep3	18.0826	154.774	104.487	181.451		rep3	24.7599	126.452	60.9695	190.601
Mean	48.85	130	109.1	143.9		Mean	46.75	162.9	132.8	210
Std. Deviation	41.94	45.29	20.18	35.74		Std. Deviation	33.49	51.69	66.09	17.17
Std. Error of Mean	20.97	22.65	11.65	20.63		Std. Error of Mean	16.75	25.84	38.15	9.914

## Sheet: Fig.4
Figure 4

## Sheet: Fig.5
Figure 5.
5a	sirt1,6,7 activity
	Control	Nicotine
Exp.1	0.993508	1.24885
Exp.2	0.8892	1.23276
Exp.3	0.96348	1.40135
Mean	0.9487	1.294
Std. Deviation	0.0537	0.09304
Std. Error of Mean	0.031	0.05372
5c
	sirt1 siRNA+Nicotine	sirt1 siRNA	Scramble+Nicotine	Scramble
Exp.1	31.1105	27.8325	43.7679	39.6099
Exp.2	32.2531	22.9899	60.5518	34.5302
Exp.3	32.6937	30.339	62.5292	35.4945
Mean	32.02	27.05	55.62	36.54
Std. Deviation	0.8172	3.736	10.31	2.698
Std. Error of Mean	0.4718	2.157	5.952	1.558
5e
	Control	Nicotine	FK866	FK866+Nicotine
Exp.1	23.0371	38.1072	11.7278	14.268
Exp.2	16.7155	30.0289	12.6928	13.0041
Exp.3	29.0062	37.4103	12.1897	12.0103
Mean	22.92	35.18	12.2	13.09
Std. Deviation	6.146	4.476	0.4826	1.132
Std. Error of Mean	3.549	2.584	0.2786	0.6533

## Sheet: Fig.6
Figure 6
Fig. 6a	PET Figures
									Fig.6b,c,d
											brain
										2M	6M	16M	Nic
									rep1	3.52493	3.7604	5.79042	3.29071
									rep2	2.91332	2.81017	5.10508	1.84647
									rep3	1.86926	3.52943	3.3857	2.37307
									Mean	2.769	3.367	4.76	2.503
									Std. Deviation	0.8372	0.4956	1.239	0.7309
									Std. Error of Mean	0.4834	0.2861	0.7153	0.422
											Body
										2M	6M	16M	Nic
									rep1	3.53723	4.06933	8.30004	5.8954
									rep2	3.25118	5.8528	7.07446	4.73815
									rep3	2.35206	6.88201	7.25417	2.73936
									Mean	3.047	5.601	7.543	4.458
									Std. Deviation	0.6184	1.423	0.6618	1.597
									Std. Error of Mean	0.3571	0.8216	0.3821	0.9218
											Heart
										2M	6M	16M	Nic
									rep1	1.48969	4.36	7.30182	4.69304
									rep2	1.30168	4.28807	7.12416	2.51326
									rep3	1.3062	3.64184	8.28764	2.38019
									Mean	1.366	4.097	7.571	3.195
									Std. Deviation	0.1073	0.3955	0.6268	1.299
									Std. Error of Mean	0.06193	0.2283	0.3619	0.7498

## Sheet: Fig.7
Figure 7.
Fig.7a,b,c,d
7a bv-2 OCR		rep1	rep2	rep3	rep1	rep2	rep3	rep1	rep2	rep3	rep1	rep2	rep3
	Time (minutes)	flag-bv2			flag+nic-bv2			2-k53q-bv2			k53q+nic-bv2
	1.30847	3.05999	3.52962	2.81857	2.31715	1.96407	2.46262	4.01423	3.66829	2.93906	2.1101	3.0116	2.92393
	7.75863	2.82033	3.24645	2.63023	2.15643	1.84698	2.29131	3.64866	3.43431	2.59724	1.86955	2.7912	2.81455
	14.2015	2.74092	3.20008	2.57826	2.07386	1.83503	2.25384	3.54496	3.33529	2.54051	1.85808	2.68715	2.75098
	20.7496	2.48297	3.04677	2.46281	2.12487	1.82958	2.24947	3.50277	3.22675	2.463	2.00996	2.70169	2.81623
	27.2071	2.41132	3.16482	2.55575	2.0816	1.86239	2.15394	3.42738	3.14422	2.51827	1.90249	2.73016	2.7462
	33.6596	2.32621	3.09345	2.47528	2.07457	1.77356	2.16424	3.31419	3.10358	2.52272	1.92296	2.63483	2.71127
	40.1892	2.55128	2.91936	2.28693	1.91222	1.60518	2.00811	3.0802	2.96491	2.24601	1.68919	2.4787	2.53075
	46.6418	2.44778	3.00387	2.27368	1.89963	1.60504	1.98384	3.05862	2.88654	2.2682	1.67843	2.43147	2.50975
	53.0945	2.43734	2.91181	2.28178	1.92285	1.5808	1.94445	3.02086	2.85062	2.23095	1.66312	2.48215	2.46566
	59.6253	1.95895	2.70676	2.27767	1.81429	1.61881	1.89202	3.03197	2.75932	2.28827	2.06871	2.40421	2.50479
	66.0793	2.00411	2.79229	2.25492	1.76164	1.60286	1.86175	2.99685	2.73944	2.21498	1.84524	2.3913	2.51682
	72.5364	2.01556	2.7469	2.34119	1.80396	1.63206	1.94565	2.98816	2.72788	2.20089	1.91271	2.39921	2.49434
OCR-BV2
ATP	flag-bv2	flag+nic-bv2	k53q-bv2	k53q+nic-bv2		Basal respiration	flag-bv2	flag+nic-bv2	k53q-bv2	k53q+nic-bv2		Maximal respiration	flag-bv2	flag+nic-bv2	k53q-bv2	k53q+nic-bv2
rep1	0.414717	0.0714153	0.23077	0.0148766		rep1	0.781976	0.312217	0.556804	0.112848		rep1	0.59233	0.150575	0.0920447	0.0156044
rep2	0.106637	0.0614744	0.231714	0.0523124		rep2	0.49332	0.232174	0.607413	0.295851		rep2	0.212599	0.123146	0.237038	0.0874012
rep3	0.102983	0.0896011	0.0177871	0.0397055		rep3	0.300591	0.392089	0.339618	0.234159		rep3	0.292615	0.146361	0.0451267	0.0139298
Mean	0.2081	0.07416	0.1601	0.03563		Mean	0.5253	0.3122	0.5013	0.2143		Mean	0.3658	0.14	0.1247	0.03898
Std. Deviation	0.1789	0.01426	0.1232	0.01905		Std. Deviation	0.2423	0.07996	0.1423	0.09311		Std. Deviation	0.2002	0.01477	0.1	0.04194
Std. Error of Mean	0.1033	0.008235	0.07115	0.011		Std. Error of Mean	0.1399	0.04616	0.08214	0.05375		Std. Error of Mean	0.1156	0.008528	0.05776	0.02422
Spare Respiratory Capacity	flag-bv2	flag+nic-bv2	k53q-bv2	k53q+nic-bv2		Proton Leak	flag-bv2	flag+nic-bv2	k53q-bv2	k53q+nic-bv2		Non-Mitochondrial Oxygen Consumption	flag-bv2	flag+nic-bv2	k53q-bv2	k53q+nic-bv2
rep1	75.75	48.23	16.53	14.51		rep1	0.367259	0.312932	0.326034	0.0777249		rep1	1.95895	1.76164	2.98816	1.84524
rep2	43.1	31	39.02	29.54		rep2	0.386683	0.1707	0.375699	0.243539		rep2	2.70676	1.60286	2.72788	2.3913
rep3	33	37.33	13.29	25.95		rep3	0.197608	0.302487	0.321831	0.194453		rep3	2.27767	1.86175	2.20089	2.51682
Mean	50.62	38.85	22.95	23.33		Mean	0.3172	0.262	0.3412	0.1719		Mean	2.314	1.742	2.639	2.251
Std. Deviation	22.34	8.715	14.01	7.849		Std. Deviation	0.104	0.07927	0.02996	0.08518		Std. Deviation	0.3753	0.1305	0.4011	0.3571
Std. Error of Mean	12.9	5.032	8.091	4.532		Std. Error of Mean	0.06005	0.04577	0.0173	0.04918		Std. Error of Mean	0.2167	0.07537	0.2316	0.2062
7b ECAR-Bv2
			rep1	rep2	rep1	rep2	rep3	rep1	rep2	rep3	rep1	rep2	rep3
	Time (minutes)	flag-bv2			flag+nic-bv2			2-k53q-bv2			k53q+nic-bv2
	1.30873		0.825161	0.73377	0.64661	0.555842	0.180564	1.64756	0.780472	0.697963	0.555055	0.525188	0.500874
	7.76411		0.987768	0.698874	0.640039	0.450994	0.101929	1.5746	0.672774	0.682285	0.516712	0.435905	0.470542
	14.2161		0.878089	0.672798	0.621004	0.459955	0.051933	1.49717	0.656729	0.656284	0.49176	0.402806	0.448428
	20.7559		1.61556	2.41403	3.45606	1.64567	1.10538	3.17502	2.21901	1.42559	1.07725	1.27616	0.910491
	27.2094		1.6573	2.49649	3.42318	1.73208	1.36089	3.39358	2.263	1.52971	1.02747	1.32123	0.933317
	33.664		1.6421	2.58556	3.40456	1.75326	1.4508	3.47389	2.23669	1.58957	1.04309	1.36733	0.9476
	40.198		1.63566	3.38595	2.98637	1.72507	3.15328	3.79042	3.88815	3.40029	1.31522	1.53609	1.76901
	46.6516		1.56132	3.33527	2.89956	1.60106	3.16205	3.73215	3.75083	3.36876	1.24797	1.60816	1.72699
	53.1122		1.56132	3.32032	2.84784	1.66714	3.20561	3.73519	3.78948	3.5429	1.26883	1.71941	1.7943
	59.6489		1.22712	0.93822	1.44674	0.971446	1.28285	1.81877	1.15113	0.907991	1.52805	0.697291	0.786898
	66.1068		1.14627	0.940623	1.38314	0.814946	1.58076	1.76493	1.19569	1.04731	1.40404	0.775865	0.821592
	72.5672		1.20497	0.946798	1.46748	0.809641	1.6577	1.79331	1.26404	1.13596	1.40692	0.800274	0.889299
ECAR-BV2
Glycolysis	Flag	Flag+Nic	K53Q	K53Q+Nic		Glycolytic Capacity	Flag	Flag+Nic	K53Q	K53Q+Nic
rep1	4.39	6.1	4.27	5.13		rep1	1.97576	2.37	3.29326	0.78
rep2	3.18	2.56	5.63	4.21		rep2	0.76	1.27	3.23142	1.32
rep3	2.84	5.66	3.16	0.77		rep3	2.71	3.1	4.744	1.35
Mean	3.47	4.773	4.353	3.37		Mean	1.815	2.247	3.756	1.15
Std. Deviation	0.8147	1.929	1.237	2.298		Std. Deviation	0.9849	0.9212	0.856	0.3208
Std. Error of Mean	0.4704	1.114	0.7142	1.327		Std. Error of Mean	0.5686	0.5319	0.4942	0.1852
Glycolytic Reserve	Flag	Flag+Nic	K53Q	K53Q+Nic		Non-Glycolytic Acidification	Flag	Flag+Nic	K53Q	K53Q+Nic
rep1	99.1576	84.9763	116.013	140.945		rep1	0.878089	0.621004	1.49717	0.49176
rep2	141.845	97.8207	204.526	136.503		rep2	0.672798	0.459955	0.656729	0.402806
rep3		221.704	294.017	269.62		rep3	0.99	0.51933	0.656284	0.448428
Mean	112	127.8	208.2	182.4		Mean	0.847	0.5334	0.9367	0.4477
Std. Deviation	25.93	63.43	89.17	75.61		Std. Deviation	0.1609	0.08145	0.4854	0.04448
Std. Error of Mean	14.97	36.62	51.48	43.65		Std. Error of Mean	0.09288	0.04702	0.2802	0.02568
		rep1	rep2		rep1	rep2	rep3	rep1	rep2	rep3	rep1	rep2	rep3
7c. OCR HT22	Time (minutes)	flag			flag+nic			k53q			k53q+nic
	1.30847	15.8753	17.0359		11.6402	8.47704	13.8938	17.5128	17.3543	11.3859	12.9117	10.0323	9.84995
	7.75863	15.2114	16.2206		11.0585	8.15437	13.1715	16.6511	16.4811	10.8112	12.2283	9.54808	9.29419
	14.2015	15.0491	16.1456		11.0134	8.11674	13.0566	16.4943	16.2779	10.6744	12.0938	9.40787	9.13201
	20.7496	9.07264	16.3023		6.36552	4.81101	7.38449	8.38254	8.98329	5.80932	7.03321	5.22626	4.87082
	27.2071	8.78757	16.2746		6.20131	4.76661	7.22024	8.47406	8.77263	5.71392	6.97107	5.25154	4.86109
	33.6596	8.66098	16.2322		6.10477	4.6055	7.08474	8.53426	8.61205	5.62543	6.87582	5.18553	4.76296
	40.1892	21.2174	26.9509		14.1382	9.41203	17.6905	22.2885	22.395	13.4095	15.008	10.9219	13.2355
	46.6418	16.9513	24.5129		12.423	8.28269	13.2579	18.4203	18.8859	11.4217	12.7063	9.26855	9.73401
	53.0945	15.8811	23.5843		11.591	7.96274	12.6215	16.9879	17.5626	10.8153	12.1312	8.85719	9.29278
	59.6253	6.42537	6.43736		4.46458	4.33707	5.0149	6.61093	6.28771	4.11711	5.18861	4.02224	3.37326
	66.0793	6.45519	6.62369		4.44739	3.76721	5.13582	6.63543	6.26881	4.08685	5.15548	3.95437	3.43599
	72.5364	6.36737	6.63691		4.28432	3.69613	5.08587	6.60252	6.15225	4.03224	5.10953	3.9308	3.44658
7c. OCR-HT22
ATP	flag-HT22	flag+nic-HT22	k53q-HT22	k53q+nic-HT22		Basal respiration	flag-HT22	flag+nic-HT22	k53q-HT22	k53q+nic-HT22		Maximal respiration	flag-HT22	flag+nic-HT22	k53q-HT22	k53q+nic-HT22
rep1	6.38812	4.90868	7.96007	5.21794		rep1	8.62372	6.72913	9.89182	6.98422		rep1	14.792	9.85389	15.686	9.89848
rep2	1.08659	3.51124	7.66582	4.22233		rep2	9.70821	4.42061	10.1256	5.47706		rep2	20.5135	5.7159	16.2428	6.99111
rep3		5.97181	5.04892	4.36905		rep3		7.97069	6.64211	5.68543		rep3		12.6047	9.37725	9.78892
Mean	3.737	4.797	6.892	4.603		Mean	9.166	6.373	8.887	6.049		Mean	17.65	9.391	13.77	8.893
Std. Deviation	3.749	1.234	1.603	0.5375		Std. Deviation	0.7668	1.802	1.947	0.8167		Std. Deviation	4.046	3.468	3.813	1.648
Std. Error of Mean	2.651	0.7125	0.9252	0.3103		Std. Error of Mean	0.5422	1.04	1.124	0.4715		Std. Error of Mean	2.861	2.002	2.202	0.9514
Spare Respiratory Capacity	flag-HT22	flag+nic-HT22	k53q-HT22	k53q+nic-HT22		Proton Leak	flag-HT22	flag+nic-HT22	k53q-HT22	k53q+nic-HT22		Non-Mitochondrial Oxygen Consumption	flag-HT22	flag+nic-HT22	k53q-HT22	k53q+nic-HT22
rep1	6.16827	3.12476	5.79422	2.91426		rep1	2.23561	1.82045	1.93174	1.76629		rep1	6.42537	4.28432	6.60252	5.10953
rep2	10.8053	1.29529	6.11716	1.51404		rep2	9.7948	0.90937	2.45979	1.25473		rep2	6.43736	3.69613	6.15225	3.9308
rep3		4.63399	2.73514	4.10349		rep3		1.99887	1.59319	1.31638		rep3		5.08587	4.03224	3.44658
Mean	8.487	3.018	4.882	2.844		Mean	6.015	1.576	1.995	1.446		Mean	2.314	1.742	2.639	2.251
Std. Deviation	3.279	1.672	1.866	1.296		Std. Deviation	5.345	0.5844	0.4367	0.2793		Std. Deviation	0.3753	0.1305	0.4011	0.3571
Std. Error of Mean	2.319	0.9653	1.078	0.7483		Std. Error of Mean	3.78	0.3374	0.2522	0.1612		Std. Error of Mean	0.2167	0.07537	0.2316	0.2062
7d. ECAR HT22
		rep1	rep2	rep3	rep1	rep2	rep3	rep1	rep2	rep3	rep1	rep2	rep3
	Time (minutes)	FLAG-HT22			FLAG+NIC-HT22			K53Q-HT22			K53Q+NIC-HT22
	1.30977	0.755401	0.67174	0.795669	0.995094	1.13775	0.682335	0.555331	0.842147	0.899277	0.920333	0.870063	0.607291
	7.76957	0.707866	0.625471	0.765289	0.972868	1.07444	0.612887	0.511221	0.798491	0.84878	0.863665	0.815365	0.540752
	14.2291	0.684305	0.604105	0.746166	0.922858	1.02096	0.602737	0.510963	0.805334	0.790471	0.840917	0.803467	0.550698
	20.7798	1.78445	1.45514	2.00375	2.45825	2.25652	1.647	1.1599	1.95213	1.99601	2.02235	2.09109	1.44921
	27.2423	2.73859	2.19113	3.01847	3.47991	3.36373	2.34757	1.84734	3.05697	2.94222	3.09455	2.9427	2.28471
	33.7102	3.39644	2.71799	3.54639	4.15572	4.03727	2.77691	2.34727	3.75328	3.53731	3.80019	3.54815	2.75005
	40.2603	5.81416	4.43783	6.28764	6.94482	6.94457	4.87533	3.78172	6.40184	6.42372	6.49254	5.85764	4.60206
	46.7253	5.91779	4.52592	6.27218	6.96928	7.03922	4.76999	3.87546	6.43619	6.36199	6.52968	5.89782	4.56138
	53.1903	5.85592	4.53304	6.20209	6.90472	6.97139	4.66284	3.86734	6.34661	6.23722	6.44308	5.87154	4.5051
	59.7561	1.56577	1.71923	1.70345	1.9258	1.60381	1.32473	0.915206	1.69548	1.56982	1.64535	1.76317	1.15786
	66.2256	1.32763	1.38569	1.40264	1.63656	1.54195	1.06026	0.840198	1.5189	1.23257	1.38433	1.48503	0.988285
	72.6932	1.32	1.31558	1.35682	1.631	1.52577	1.0169	0.845918	1.47863	1.13472	1.31036	1.4677	0.960808
ECAR-BV2
Glycolysis	Flag	Flag+Nic	K53Q	K53Q+Nic		Glycolytic Capacity	Flag	Flag+Nic	K53Q	K53Q+Nic
rep1	2.71213	3.23286	1.8363	2.95927		rep1	5.23348	6.04642	3.3645	5.68877
rep2	2.11389	3.01631	2.94794	2.74468		rep2	3.92182	6.01826	5.63086	5.09436
rep3	2.80022	2.17417	2.74684	2.19935		rep3	5.52602	4.16725	5.57152	4.01069
Mean	2.542	2.808	2.51	2.634		Mean	4.894	5.411	4.856	4.931
Std. Deviation	0.3734	0.5593	0.5924	0.3918		Std. Deviation	0.8544	1.077	1.292	0.8508
Std. Error of Mean	0.2156	0.3229	0.342	0.2262		Std. Error of Mean	0.4933	0.6217	0.7458	0.4912
Glycolytic Reserve	Flag	Flag+Nic	K53Q	K53Q+Nic		Non-Glycolytic Acidification	Flag	Flag+Nic	K53Q	K53Q+Nic
rep1	2.52135	2.81356	1.5282	2.7295		rep1	0.684305	0.922858	0.510963	0.840917
rep2	1.80793	3.00195	2.68291	2.34967		rep2	0.604105	1.02096	0.805334	0.803467
rep3	2.72579	1.99308	2.82467	1.81133		rep3	0.746166	0.602737	0.790471	0.550698
Mean	2.352	2.603	2.345	2.297		Mean	0.6782	0.8489	0.7023	0.7317
Std. Deviation	0.4819	0.5364	0.7111	0.4614		Std. Deviation	0.07123	0.2187	0.1658	0.1579
Std. Error of Mean	0.2782	0.3097	0.4106	0.2664		Std. Error of Mean	0.04112	0.1263	0.09574	0.09114

## Sheet: Fig.8
Figure 8.
Fig.8e,f,g,h
Fig.8e	DCX stain
		Control	Nicotine
	rep1	226	381
	rep2	189	470
	rep3	280	368
	Mean	231.7	406.3
	Std. Deviation	45.76	55.52
	Std. Error of Mean	26.42	32.05
Fig. 8f,g											BDNF
											Control	Nicotine
										rep1	0.168088	0.385391
										rep2	0.124349	0.22401
										rep3	0.089626	0.408098
										Mean	0.1274	0.3392
										Std. Deviation	0.03932	0.1004
										Std. Error of Mean	0.0227	0.05795
											Doublecortin
											Control	Nicotine
										rep1	0.01029	0.468844
										rep2	0.008188	0.276029
										rep3	0.014989	0.327142
										Mean	0.01116	0.3573
										Std. Deviation	0.003482	0.09989
										Std. Error of Mean	0.00201	0.05767
										p-STAT3/STAT3
											rep1	rep2	rep3	rep1	rep2	rep3
											Control			Nicotine
										Cortex	0.139312	0.122369	0.235273	0.093943	0.1572	0.045559
	p-STAT3									Hippocampus	0.169502	0.097638	0.125205	0.047076	0.068003	0.038832
											P value	Mean of Control	Mean of Nicotine	Difference	SE of difference	t ratio
										Hippocampus	0.024733	0.130782	0.0513037	0.079478	0.0226611	3.50725
	STAT3
										p-JAK2/JAK2
											rep1	rep2	rep3	rep1	rep2	rep3
	p-JAK2										Control			Nicotine
										Cortex	0.724438	1.49307	1.56394	0.869574	1.33229	0.740107
										Hippocampus	1.00904	1.07552	1.11239	0.068041	0.276485	0.276951
											P value	Mean of Control	Mean of Nicotine	Difference	SE of difference	t ratio
										Cortex	0.267611	1.26048	0.980656	0.279828	0.234857	1.19148
										Hippocampus	0.006444	1.06565	0.207159	0.858491	0.234857	3.65538
	JAK2
	GAPDH

## Sheet: Fig.9
Figure 9.
Fig. 9b,c,d,e,f,g,h
Fig.9b			Control	Nicotine				Control	Nicotine
		rep1	4	7			rep1	1.08333	4.33334
		rep2	4	4			rep2	2.875	2.08333
		rep3	3	9			rep3	2.03334	2.75
		rep4	1	5			rep4	0.333334	2.54167
		rep5	1	5			rep5	0.541667	1.75
		rep6	2	4			rep6	2.04167	3.66667
		rep7	3	4			rep7	0.933332	5.75
		rep8	5	8			rep8	2	1.83333
		rep9	3	5			rep9	1.96667	5.75
		rep10	3	3			rep10	2.9	1.83333
		rep11	6	8			rep11	2.43333	1.91667
		rep12	4	2			rep12	1.36666	1.84167
		Unpaired t test					Unpaired t test
		P value	0.0122				P value	0.0317
		P value summary	*				P value summary	*
		Significantly different (P < 0.05)?	Yes				Significantly different (P < 0.05)?	Yes
		One- or two-tailed P value?	Two-tailed				One- or two-tailed P value?	Two-tailed
		t, df	t=2.729, df=22				t, df	t=2.579, df=22
				rep1	rep2	rep3	rep4	rep5	rep6	rep1	rep2	rep3	rep4	rep5	rep6
Fig.9e				Control						Nicotine
			1day	32.9333	43.4333	35.7666	60	60	60	45.3697	38.2436	39.2439	30.2569	44.733	30.499
			2day	38.6667	42.2887	42.6667	40	31.3333	44.022	35.6667	31.6667	25.6667	14.6667	27.6667	16.6667
			3day	21.3333	12	27.6667	22	20.6667	21.6667	7.33333	6.66667	12.3333	14.3333	15.3333	16.3333
			4day	12	17.6667	19.883	12.3333	10.6667	10.1452	6.33333	5.2268	5.33333	5.366	12.3645	10.3333
			5day	9.66667	10.3333	10.6667	9.33333	19.3333	7.66667	3.236	4.33954	7.452	8.322	6.33333	9.5877
			Uncorrected Fisher's LSD	Mean Diff.	95.00% CI of diff.	Significant?	Summary	Individual P Value
			Control - Nicotine
			1day	10.63	3.397 to 17.87	Yes	**	0.0048
			2day	14.5	7.262 to 21.73	Yes	***	0.0002
			3day	8.833	1.599 to 16.07	Yes	*	0.0177
			4day	6.29	-0.9449 to 13.52	No	ns	0.0869
			5day	4.622	-2.613 to 11.86	No	ns	0.2054
Fig.9f			Control	Nicotine		Fig.9g		Control	Nicotine		Fig.9h		rep1	rep2	rep3	rep4	rep5	rep6	rep1	rep2	rep3	rep4	rep5	rep6
		rep1	13.4667	11.9667			rep1	12	8				Control						Nicotine
		rep2	8.19999	7.83332			rep2	11	9			I	5.16666	4.76666	6.06666	5.69999	5.29999	9.39999	15.6	10.9	11.7667	7.06666	8.49999	12.9667
		rep3	14.3333	4.76666			rep3	13	10			II	9.19999	2.53333	0	10.9333	11.4667	15.2666	7.53333	12.1333	8.73332	4.09999	8.89999	11.0333
		rep4	25.1333	8.09999			rep4	24	3			III	10.7667	10.0333	2.4	20.3666	16.0333	19.6666	7.49999	5.63333	3.7	2.26666	13.2	14.0333
		rep5	23.7	8.46666			rep5	11	10			IV	1.26667	4.33333	1.26667	21.9666	4.2	15.0667	2.63333	9.49999	7.89999	7	9.56666	10.1
		rep6	8.66666	7.49999			rep6	24	7
		Mean	15.58	8.106			Mean	15.83	7.833			Test details	Mean 1	Mean 2	Mean Diff.
		Std. Deviation	7.287	2.308			Std. Deviation	6.369	2.639			Control - Nicotine
		Std. Error of Mean	2.975	0.9421			Std. Error of Mean	2.6	1.078			I	6.067	11.13	-5.067
		Unpaired t test					P value	0.0175				II	8.233	8.739	-0.5056
		P value	0.0375				P value summary	*				III	13.21	7.722	5.489
		P value summary	*				Significantly different (P < 0.05)?	Yes				IV	8.017	7.783	0.2333
		Significantly different (P < 0.05)?	Yes				One- or two-tailed P value?	Two-tailed
		One- or two-tailed P value?	Two-tailed				t, df	t=2.842, df=10
		t, df	t=2.396, df=10

## Sheet: Fig.10a,b,d,e,f
Figure 10.
Fig.10 a,b,c,d,e,f,g
Fig.10a		control	NIC1	NIC10	NIC100			Fig.10b		control	NIC1	NIC10	NIC100
	Exp.1	0.13686	0.162434	0.180866	0.204285				Exp.1	0.473963	1.46034	2.77409	0.799559
	Exp.2	0.080233	0.178648	0.230223	0.155213				Exp.2	0.960426	1.47865	3.26273	0.702624
	Exp.3	0.091727	0.090104	0.242388	0.057788				Exp.3	0.696446	0.490185	2.86613	0.346961
	Mean	0.1029	0.2178						Mean	0.7103	2.968
	Std. Deviation	0.02993	0.03258						Std. Deviation	0.2435	0.2597
	Std. Error of Mean	0.01728	0.01881						Std. Error of Mean	0.1406	0.1499
	P value	0.0108							Unpaired t test
	P value summary	*							P value	0.001
	Significantly different (P < 0.05)?	Yes							P value summary	**
	One- or two-tailed P value?	Two-tailed							Significantly different (P < 0.05)?	Yes
	t, df	t=4.498, df=4							One- or two-tailed P value?	Two-tailed
									t, df	t=10.98, df=4
Fig.10d
		Control	Nicotine	β-galactose	Nicotine+β-galactose			Fig.10e		rep1	rep2	rep3	rep1	rep2	rep3
	rep1	1	1.81588	0.532996	1.09288					Control			Nicotine
	rep2	1.23341	1.97515	0.843164	1.41812				Heart	1	0.551348	0.831503	1.46829	1.46603	1.35525
	rep3	0.989817	1.17097	0.666399	1.98891				Liver	1	1.40016	1.54619	3.27345	3.04173	3.47243
	Mean	1.074	1.654	0.6809	1.5				Muscle	1	1.00617	3.09234	4.32972	5.42438	6.24264
	Std. Deviation	0.1378	0.4258	0.1556	0.4536				Bone Marrow	1.55221	1	0.644245	1.65347	1.06524	1.51451
	Std. Error of Mean	0.07955	0.2459	0.08983	0.2619				Test details	Mean 1	Mean 2	Mean Diff.
									Control - Nicotine
									Heart	0.7943	1.43	-0.6356
									Liver	1.315	3.263	-1.947
									Muscle	1.7	5.332	-3.633
									Bone Marrow	1.065	1.411	-0.3456
					Brain
Fig.10g		Control			Nicotine								liver
	TPP1	0.299342	0.303736	0.339244	0.619415	0.62452	0.586671				Control			Nicotine
	POT1	0.613875	0.873221	0.835827	0.86383	1.07763	1.11356			TPP1	0.563922	1.03917	0.812202	1.21652	1.32271	2.04349
	Uncorrected Fisher's LSD	Mean Diff.	95.00% CI of diff.	Significant?	Summary					RAP1	2.38806	1.72907	1.78188	1.42159	0.991004	1.33196
	Control - Nicotine									Uncorrected Fisher's LSD	Mean Diff.	95.00% CI of diff.	Significant?	Summary	Individual P Value
	TPP1	-0.2961	-0.4815 to -0.1107	Yes	**					Control - Nicotine
	POT1	-0.244	-0.4294 to -0.05864	Yes	*					TPP1	-0.7225	-1.350 to -0.09472	Yes	*	0.0291
	Test details	Mean 1	Mean 2	Mean Diff.	SE of diff.					RAP1	0.7182	0.09039 to 1.346	Yes	*	0.0298
	Control - Nicotine									Test details	Mean 1	Mean 2	Mean Diff.	SE of diff.
	TPP1	0.3141	0.6102	-0.2961	0.0804					Control - Nicotine
	POT1	0.7743	1.018	-0.244	0.0804					TPP1	0.8051	1.528	-0.7225	0.2722
										RAP1	1.966	1.248	0.7182	0.2722
				Kidney
		Control			Nicotine								Muscle
	TPP1	0.157248	0.12565	0.034727	0.774049	0.737148	0.972935				Control			Nicotine
	POT1	0.489528	0.362501	0.211548	0.64595	0.46482	0.836629			TPP1	0.341021	0.440187	0.266537	0.786824	0.767768	0.7887
	Uncorrected Fisher's LSD	Mean Diff.	95.00% CI of diff.	Significant?	Summary	Individual P Value				TRF2	0.836598	0.347391	0.506372	1.87547	1.33952	1.11584
	Control - Nicotine									Uncorrected Fisher's LSD	Mean Diff.	95.00% CI of diff.	Significant?	Summary	Individual P Value
	TPP1	-0.7222	-0.9784 to -0.4660	Yes	***	0.0002				Control - Nicotine
	POT1	-0.2946	-0.5508 to -0.03840	Yes	*	0.0292				TPP1	-0.4318	-0.8758 to 0.01210	No	ns	0.0552
	Test details	Mean 1	Mean 2	Mean Diff.	SE of diff.					TRF2	-0.8802	-1.324 to -0.4362	Yes	**	0.0018
	Control - Nicotine									Test details	Mean 1	Mean 2	Mean Diff.	SE of diff.
	TPP1	0.1059	0.828	-0.7222	0.1111					Control - Nicotine
	POT1	0.3545	0.6491	-0.2946	0.1111					TPP1	0.3492	0.7811	-0.4318	0.1925
										TRF2	0.5635	1.444	-0.8802	0.1925

[truncated: 9 more sheets: S1.c,g, S2.c,f, S3.a,c,d,e, s4.b,c,d,g,h, S5.a,b,c,d, S7., s6.a,b,, s8.a,b,c,d,e,f, s9.e,g]
